# Supplementary material for: Study on the transcriptome for breast muscle of chickens and the function of key gene RAC2 on fibroblasts proliferation
Source: BMC Genomics. 2021 Mar 6;22:157. doi: 10.1186/s12864-021-07453-0 (PMC7937270; doi:10.1186/s12864-021-07453-0)
Supplement: Supplementary file 9 — Additional file 9: Table S6. Information of the top 20 hub genes. [file 12864_2021_7453_MOESM9_ESM.xls]

## Sheet: sheet1
Table S6 Information of the top 20 hubgenes
Ensembl Gene ID	Protein ID	Gene name	MCC score	KEGG pathway	Corrected P-value
ENSGALG00000014463	ENSGALP00000023309	ACTN2	403446	Focal adhesion	0.0459298
ENSGALG00000003578	ENSGALP00000005654	FN1	363164	Focal adhesion	0.0459298
ENSGALG00000042458	ENSGALP00000015409	ACTN1	363122	Focal adhesion	0.0459298
ENSGALG00000012155	ENSGALP00000019824	EGF	362894	Focal adhesion	0.0459298
ENSGALG00000010290	ENSGALP00000016723	VEGFA	362892	Focal adhesion	0.0459298
ENSGALG00000010346	ENSGALP00000036912	TGFB3	362884	Cytokine-cytokine receptor interaction	0.0459298
ENSGALG00000015770	ENSGALP00000025388	APP	362881	——	——
ENSGALG00000012802	ENSGALP00000036433	F13A1	362880	——	——
ENSGALG00000043051	ENSGALP00000035990	ENSGALG00000043051	362880	——	——
ENSGALG00000004184	ENSGALP00000006639	SPARC	362880	——	——
ENSGALG00000005309	ENSGALP00000008498	TKT	107550	Carbon metabolism	0.0459298
ENSGALG00000004956	ENSGALP00000038524	GPI	107531	Carbon metabolism	0.0459298
Novel00992,ENSGALG00000026077,ENSGALG00000041352	ENSGALP00000025010	Novel00992,ALDOC,ENSGALG00000041352	107520	Carbon metabolism	0.0459298
Novel00277	ENSGALP00000038946	Novel00277	77280	——	——
ENSGALG00000012456	ENSGALP00000020333	RAC2	76359	Focal adhesion	0.0459298
ENSGALG00000016485	ENSGALP00000026544	RHOB	76332	——	——
ENSGALG00000026995	ENSGALP00000008781	RHOG	76326	Salmonella infection	0.0459298
ENSGALG00000010010	ENSGALP00000037528	RHOQ	76321	Insulin signaling pathway	0.411117
ENSGALG00000039724	ENSGALP00000006788	RHOF	76320	——	——
ENSGALG00000003397	ENSGALP00000005362	RHOT1	76320	——	——
ENSGALG00000034020	ENSGALP00000000632	RHOBTB2	75600	Ubiquitin mediated proteolysis	1
ENSGALG00000014526	ENSGALP00000023396	TPI1	60484	Carbon metabolism	0.0459298
